# Supplementary material for: An analytical framework for estimating aquatic species density from environmental DNA
Source: Ecol Evol. 2018 Feb 25;8(6):3468–77. doi: 10.1002/ece3.3764 (PMC5869225; doi:10.1002/ece3.3764)
Supplement: Supplementary file 5 [file ECE3-8-3468-s005.csv]

Site	eDNA-Repl.1	eDNA-Repl.2	eDNA-Repl.3	True Abundance (indiv/tank)	True Abundance (indiv/m2)
1	54	26	10	3	1.67
2	49	19	18	4	2.22
3	42	14	6	5	2.78
4	140	64	26	7	3.89
5	140	30	46	9	5.00
6	151	78	41	11	6.11
7	480	89	64	17	9.44
8	77	464	78	25	13.89
9	113	526	1080	38	21.11
10	304	629	2048	56	31.11
11	756	1084	1224	85	47.22
