# Supplementary material for: An analytical framework for estimating aquatic species density from environmental DNA
Source: Ecol Evol. 2018 Feb 25;8(6):3468–77. doi: 10.1002/ece3.3764 (PMC5869225; doi:10.1002/ece3.3764)
Supplement: Supplementary file 6 [file ECE3-8-3468-s006.csv]

Site	eDNA-Repl.1	eDNA-Repl.2	eDNA-Repl.3	eDNA-Repl.4	eDNA-Repl.5	eDNA-Repl.6	eDNA-Repl.7	eDNA-Repl.8	eDNA-Repl.9	eDNA-Repl.10	eDNA-Repl.11	eDNA-Repl.12	Estimated Salamander Density
Fitsum Main	0.010504	0.002216718	0	NA	NA	NA	NA	NA	NA	NA	NA	NA	0.042
Fitsum NF	0.006422237	0.003529485	0	NA	NA	NA	NA	NA	NA	NA	NA	NA	0.032
Goat	0.13201104	0.078211067	0.051505758	0.19541581	0.046590391	0.009372128	0.020857914	0.084856564	0.049309816	NA	NA	NA	0.048
Reegan	0.039793596	0	0.022757522	0.00810323	0.003983347	0.008907358	0.035044071	0.034940546	0.002438901	NA	NA	NA	0.022
Weir	0.17428156	0.14989713	0.100262195	0.12630151	0.215345635	0.19277971	0.08834571	0.13622274	0.095517215	0.1875671	0.142330715	0.10592577	0.1368
