# Supplementary material for: An analytical framework for estimating aquatic species density from environmental DNA
Source: Ecol Evol. 2018 Feb 25;8(6):3468–77. doi: 10.1002/ece3.3764 (PMC5869225; doi:10.1002/ece3.3764)
Supplement: Supplementary file 7 [file ECE3-8-3468-s007.r]

### Code to implement the models and get some useful outputs 
rm(list=ls())
 options(scipen=999, digits = 3)	# set numbe of printed digits to 3 

#### 1. DATA ####
# In this example I use the carp data (also provided as Suppl. Material)
carp <- read.csv("DataS1_CarpData.csv")

## Extract the TRUE (known) Density of carp per tank (Indiv/m2) # FYI, each tank is 1.8m�
den = carp$True.Abundance..indiv.m2.	# Known Densities -- vector: 1 value per site) 
 nsite <- length(den)				# number of sites
names(den) = paste("site", 1:nsite)
 den

## Build a matrix for eDNA data (rows = sites, columns = DNA replicates)
edna =  t(apply(carp[2:4], 1, unlist))
rownames(edna) = names(den)
 edna

## Choose the Dual Data Sites (DDS): Here we use 4 DDS
DDS = c(1, 2, 6, 9)		# we define which sites are the DDS
 J = length(DDS) 			# J = number of DDS (here, it's 4)
 R = nsite - J			# R = number of sites with unknown densities (hence, the ones to be estimated by the model)   

## Vector of Known and Unknown Densities (NAs)
DEN = den
DEN[-DDS] <- NA		# Use NA at all non-DDS sites (= unknown density)
 DEN				# this would be the density data we would have in real case scenario
sites.estimated = names(DEN[-DDS]) 

#### 2. ANALYSIS ####
# Call the functions (Negative Likelihood - nLL) you just saved (code in Data S3)
load("nLL.rda")

# Initial values
init <- c(1, 1, rep(2,R))

## RUN the nLL optimization: here, we use the Negative Binomial Model
 run <- optim(par=init, fn=nLL.NegBinom, w=edna, D.kn=DEN, hessian=T)

#### 2. OUTPUTS ####
## Estimates
exp(run$par)[1]		# estimate of r
 exp(run$par)[2]		# estimate of the slope (beta)

# Estimate of sites densities
N.hat = exp( run$par[-c(1:2)] )
names(N.hat) = sites.estimated 
 N.hat 

# Errors (SE, CI)
v = diag(solve(run$hessian))[-c(1:2)]		# variance (SE�) on the log scale 
 lcl = exp( run$par[-c(1:2)] - 1.96*sqrt(v) )	# Lower bound of the 95% CI, on the normal scale (back transformed)
 ucl = exp( run$par[-c(1:2)] + 1.96*sqrt(v) )	# Upper bound of the 95% CI, on the normal scale (back transformed)


## PLOT ESTIMATES AND CIs (and true values: black dashes)
require(plotrix)
plotCI(x = 1:7, y=N.hat, li=lcl, ui=ucl, pch = 16, col=2)
 points(den[-DDS], pch = "_", cex = 2)
