# Supplementary material for: An analytical framework for estimating aquatic species density from environmental DNA
Source: Ecol Evol. 2018 Feb 25;8(6):3468–77. doi: 10.1002/ece3.3764 (PMC5869225; doi:10.1002/ece3.3764)
Supplement: Supplementary file 8 [file ECE3-8-3468-s008.r]

#### Functions to calculate the Sum of Negative Log-Likelihood for the two Different Models
rm(list=ls())

################-----------  NEGATIVE BINOMIAL MODEL  ----------################

nLL.NegBinom <- function(param,D.kn,w){
 I = nrow(w)				# "I" is the total number of sites
 J = length(which(!is.na(D.kn)))	# "J" is the number of sites for which "density" is known = 'dual data' sites
 G = I - J				# "G" is the number of sites for which "density" is unknown = 'eDNA-only' sites

  r = exp(param[1])			# The "r" parameter of the Neg. Binomial
  beta = exp(param[2])			# "beta" is the slope parameter of the relationship between eDNA and Density

 D.uk = exp(param[3:(G+2)])		# "D.uk" are the unknown animal densities to be estimated (i.e., animal density at eDNA-only sites)  -- we use a "log" link function
  D <- D.kn				# "D" is a vetcor object that combines 'known' densities and values of animal densities that are being estimated
  D[which(is.na(D))] <- D.uk

 lik = NA				# "lik" is the likelihood
  for(s in 1:I) lik[s] <- prod(dnbinom(w[s,!is.na(w[s,])],size=r,mu=beta*D[s]))
  sum(-log(lik))

} # end function

################------------------------------------------------################


################----------------  NORMAL MODEL  ---------------################

nLL.Norm <- function(param,D.kn,w){	# "param" is a vector of initial values of model parameters, "D.kn" are the 'known' Densities (takes 'NA' for unknown ones) and 'w' are the eDNA data

 I = nrow(w)				# "I" is the total number of sites
 J = length(which(!is.na(D.kn)))	# "J" is the number of sites for which "density" is known = 'dual data' sites
 G = I - J				# "G" is the number of sites for which "density" is unknown = 'eDNA-only' sites

  beta = exp(param[1])			# "beta" is the slope parameter of the relationship between eDNA and Density
  sigma = param[2]			# "sigma" is the SD parameter of the Normal distribution

 D.uk = exp(param[3:(G+2)])		# "D.uk" are the unknown animal densities to be estimated (i.e., animal density at eDNA-only sites)  -- we use a "log" link function
  D <- D.kn				# "D" is a vetcor object that combines 'known' densities and values of animal densities that are being estimated
  D[which(is.na(D))] <- D.uk		

 lik = NA				# "lik" is the likelihood
  for(s in 1:I) lik[s] <- prod(dnorm(w[s,!is.na(w[s,])],mean=beta*D[s],sd=sigma))
  sum(-log(lik))

} # end function

################------------------------------------------------################


################----------------  POISSON MODEL  ---------------################
nLL.Pois <- function(param,D.kn,w){

 I = nrow(w)				# "I" is the total number of sites
 J = length(which(!is.na(D.kn)))	# "J" is the number of sites for which "density" is known = 'dual data' sites
 G = I - J				# "G" is the number of sites for which "density" is unknown = 'eDNA-only' sites

 beta = exp(param[1])				# param is on log scale

  D.uk = exp(param[3:(G+2)])		# "D.uk" are the unknown animal densities to be estimated (i.e., animal density at eDNA-only sites)  -- we use a "log" link function
  D <- D.kn				# "D" is a vetcor object that combines 'known' densities and values of animal densities that are being estimated
  D[which(is.na(D))] <- D.uk		

lik = NA
  for(s in 1:I) lik[s] <- prod(dpois(w[s,!is.na(w[s,])],lambda=beta*D[s]))
  sum(-log(lik))
} # end function
################------------------------------------------------################


### Save the functions for future use (e.g., to use them in the other code "Data S4")
save(list = ls(), file = "nLL.rda")
